# Supplementary material for: Untargeted Metabolomics Reveals Major Differences in the Plasma Metabolome between Colorectal Cancer and Colorectal Adenomas
Source: Metabolites. 2021 Feb 19;11(2):119. doi: 10.3390/metabo11020119 (PMC7922413; doi:10.3390/metabo11020119)
Supplement: Supplementary file 1 [file metabolites-11-00119-s001.zip]

Archive with 6 entries (5 files):
- metabolites-1056311-supple-for conversion/
- metabolites-1056311-supple-for conversion/Supplementary Figure S3 revised_proof.docx
- metabolites-1056311-supple-for conversion/Supplementary Figure S3.eps
- metabolites-1056311-supple-for conversion/Supplementary File S4 revised_proof.pdf
- metabolites-1056311-supple-for conversion/Supplementary Table S1 revised_proof.docx
- metabolites-1056311-supple-for conversion/Supplementary Table S2 revised _ proof.docx
